# Supplementary material for: Transaldolase inhibition impairs mitochondrial respiration and induces a starvation-like longevity response in Caenorhabditis elegans
Source: PLoS Genet. 2017 Mar 29;13(3):e1006695. doi: 10.1371/journal.pgen.1006695 (PMC5389855; doi:10.1371/journal.pgen.1006695)
Supplement: S1 Table — p-values are shown for condition comparison* or genotype to N2 comparison** and calculated using Wilcoxon Rank-Sum test. (XLSX) [file pgen.1006695.s011.xlsx]

## Sheet: Sheet1
S1 Table. Lifespan data and statistical analyses. P-values are shown for condition comparison* or genotype to N2 comparison** and calculated using Wilcoxon Rank-Sum test.
Experimental Replicates	Genotype	RNAi treatment	Temperature	Mean	SEM	Mean (%)*	Mean (%)**	Median	n	p-value*	p-value**
4	N2	EV	25°C	17.3934	0.147147			18	455
4	N2	tald-1	25°C	19.8772	0.163485	14.2803		20	391	2.54238e-25
4	N2	tkt-1	25°C	18.4121	0.139398	5.85705		19	461	9.35185e-06
4	N2	T25B9.9	25°C	18.8264	0.230137	8.23852		19	311	1.31486e-08
2	N2	EV	20°C	19.3385	0.220909			19	192
2	N2	tald-1	20°C	22.1155	0.247322	14.3599		22	251	4.75078e-14
2	atfs-1(tm4525)	EV	20°C	19.6043	0.234581		1.37449	19	230		0.690669
2	atfs-1(tm4525)	tald-1	20°C	24.4956	0.28448	24.9499	10.762	25	228	7.62662e-29	2.29093e-10
2	atfs-1(tm4525);gcn-2(ok871)	EV	20°C	18.9415	0.191757		-2.0533	19	205		0.362005
2	atfs-1(tm4525);gcn-2(ok871)	tald-1	20°C	23.0636	0.25288	21.7627	4.28702	22	220	1.03961e-26	0.0157395
2	N2	EV	20°C	19.3385	0.220909			19	192
2	N2	cco-1	20°C	32.3316	0.522847	67.1871		33	187	9.61035e-49
2	atfs-1(tm4525)	EV	20°C	19.6043	0.234581		1.37449	19	230		0.690669
2	atfs-1(tm4525)	cco-1	20°C	28.9897	0.560838	47.8738	-10.3362	29	194	7.51809e-36	3.51567e-05
2	atfs-1(tm4525);gcn-2(ok871)	EV	20°C	18.9415	0.191757		-2.0533	19	205		0.362005
2	atfs-1(tm4525);gcn-2(ok871)	cco-1	20°C	32.5526	0.525701	71.8591	0.683793	35	228	2.05693e-56	0.501052
2	N2	EV	20°C	21.1905	0.27757			21	273
2	N2	tald-1	20°C	23.9619	0.278769	13.0788		24	289	1.54208e-10
2	atfs-1(gk3094)	EV	20°C	19.3592	0.372758		-8.64205	20	245		0.00192957
2	atfs-1(gk3094)	tald-1	20°C	23.7204	0.322825	22.5279	-1.00803	24	304	3.02067e-13	0.367191
5	N2	EV	20°C	20.9344	0.189143			21	645
5	N2	cco-1	20°C	30.5799	0.3493	46.0748		31	676	7.90157e-98
5	atfs-1(gk3094)	EV	20°C	18.9631	0.25643		-9.4166	20	512		1.92912e-08
5	atfs-1(gk3094)	cco-1	20°C	26.2255	0.461021	38.2976	-14.2394	26	470	4.71992e-35	2.31885e-13
3	N2	EV	25°C	14.1801	0.105383			14	361
3	N2	tald-1(L4>)	25°C	14.4273	0.123343	1.74342		14	330	0.933107
3	N2	tald-1(egg>)	25°C	16.4252	0.153703	15.8332		16	468	1.64556e-30
3	N2	EV	25°C	15.4444	0.188264			15	261
3	N2	tald-1	25°C	18.2434	0.201802	18.123		19	267	6.14673e-23
3	daf-16(mu86)	EV	25°C	12.851	0.140211		-16.7922	13	255		2.62506e-26
3	daf-16(mu86)	tald-1	25°C	14.6426	0.138062	13.9414	-19.7378	14	263	4.29616e-15	4.00796e-34
3	N2	EV	25°C	16.3498	0.157645			16	283
3	N2	tald-1	25°C	19.5836	0.19663	19.7788		20	293	9.65649e-37
3	aak-2(ok524)	EV	25°C	14.3464	0.11722		-12.2537	14	358		1.48183e-23
3	aak-2(ok524)	tald-1	25°C	16.6587	0.129572	16.1179	-14.9355	16	293	5.29295e-34	7.35258e-39
3	N2	EV	25°C	16.0091	0.142954			16	331
3	N2	tald-1	25°C	18.2079	0.156317	13.7346		18	433	6.66087e-23
3	glp-1(e2141)	EV	25°C	18.0935	0.107302		13.0204	17	385		2.96737e-27
3	glp-1(e2141)	tald-1	25°C	22.3203	0.11112	23.361	22.5863	22	359	5.30276e-56	3.41385e-47
3	N2	EV	25°C	16.5446	0.120954			16	303
3	N2	tald-1	25°C	18.9432	0.167192	14.4982		18	317	1.9137e-24
3	hif-1(ia4)	EV	25°C	17.0537	0.159052		3.07761	16	335		0.173607
3	hif-1(ia4)	tald-1	25°C	20.3872	0.235642	19.5468	7.62266	21	328	7.94685e-26	5.18166e-06
3	N2	EV	25°C	15.4878	0.129992			15	328
3	N2	cco-1	25°C	22.0334	0.201167	42.2631		22	359	2.00709e-83
3	hif-1(ia4)	EV	25°C	16.1515	0.145278		4.28537	16	330		0.0039491
3	hif-1(ia4)	cco-1	25°C	18.5625	0.190926	14.9273	-15.753	18	352	6.78877e-22	9.06668e-31
5	N2	EV	25°C	17.2377	0.115995			17	506
5	N2	tald-1	25°C	20.375	0.138887	18.2002		21	500	2.02283e-59
5	jnk-1(gk7)	EV	25°C	16.9529	0.0972014		-1.6524	17	582		0.0410319
5	jnk-1(gk7)	tald-1	25°C	18.1045	0.142409	6.79318	-11.1435	19	488	6.17148e-12	1.00244e-31
4	N2	EV	25°C	16.9283	0.121892			17	494
4	N2	cco-1	25°C	22.6613	0.157714	33.8663		23	431	5.01518e-106
4	jnk-1(gk7)	EV	25°C	16.1107	0.113322		-4.82992	17	594		1.09571e-06
4	jnk-1(gk7)	cco-1	25°C	19.8775	0.175101	23.3808	-12.2844	19	408	6.84002e-58	1.3549e-26
3	N2	EV	25°C	17.4249	0.140302			17	313
3	N2	daf-2	25°C	26.0772	0.212454	49.6547		26	272	3.77763e-87
3	jnk-1(gk7)	EV	25°C	17.5895	0.119758		0.94469	17	363		0.36783
3	jnk-1(gk7)	daf-2	25°C	25.9639	0.208584	47.6097	-0.434673	26	332	1.73101e-99	0.942836
4	N2	EV	25°C	15.0102	0.100988			16	630
4	N2	tald-1	25°C	18.7377	0.148194	24.8328		19	657	2.09066e-97
4	kgb-1(um3)	EV	25°C	13.1414	0.110008		-12.4505	12	580		1.05808e-55
4	kgb-1(um3)	tald-1	25°C	11.9303	0.114207	-9.21566	-36.3298	12	600	2.91838e-21	1.78786e-150
4	N2	EV	25°C	15.0102	0.100988			16	630
4	N2	cco-1	25°C	23.1701	0.160628	54.3618		23	511	1.47161e-151
4	kgb-1(um3)	EV	25°C	13.1414	0.110008		-12.4505	12	580		1.05808e-55
4	kgb-1(um3)	cco-1	25°C	15.752	0.17367	19.8659	-32.0156	16	501	4.65338e-39	5.01764e-122
4	N2	EV	25°C	15.0102	0.100988			16	630
4	N2	daf-2	25°C	23.3545	0.203887	55.5904		24	633	2.22098e-133
4	kgb-1(um3)	EV	25°C	13.1414	0.110008		-12.4505	12	580		1.05808e-55
4	kgb-1(um3)	daf-2	25°C	25.4939	0.213666	93.9966	9.16031	26	563	4.21904e-162	8.95525e-17
4	N2	EV	25°C	16.8074	0.106109			16	494
4	N2	tald-1	25°C	19.3196	0.140886	14.9469		20	460	1.44111e-45
4	pmk-1(km25)	EV	25°C	14.3197	0.108534		-14.8013	14	514		5.11432e-51
4	pmk-1(km25)	tald-1	25°C	13.9549	0.128618	-2.54722	-27.7679	14	525	0.0249926	7.69072e-114
4	N2	EV	25°C	16.0102	0.0987196			16	575
4	N2	cco-1	25°C	22.3036	0.156198	39.3081		23	448	1.74126e-127
4	pmk-1(km25)	EV	25°C	13.7664	0.103263		-14.0151	14	609		2.7179e-55
4	pmk-1(km25)	cco-1	25°C	18.707	0.147704	35.8887	-16.1257	19	535	4.06682e-113	7.25012e-56
3	N2	EV	25°C	16.6809	0.112285			16	423
3	N2	daf-2	25°C	26.2923	0.250297	57.6197		26	325	1.12039e-104
3	pmk-1(km25)	EV	25°C	14.6286	0.133505		-12.3032	15	385		3.82521e-25
3	pmk-1(km25)	daf-2	25°C	19.8169	0.324506	35.4674	-24.6283	20	295	5.00325e-38	5.46861e-42
4	N2	EV	25°C	14.5881	0.106297			15	542
4	N2	tald-1	25°C	17.2316	0.141063	18.1205		17	599	5.79804e-62
4	nsy-1(ag3)	EV	25°C	14.8964	0.112109		2.1133	15	473		0.079371
4	nsy-1(ag3)	tald-1	25°C	14.3852	0.146915	-3.43143	-16.518	15	508	0.0124223	1.06211e-49
4	N2	EV	25°C	14.5881	0.106297			15	542
4	N2	cco-1	25°C	22.4846	0.175569	54.1295		23	454	3.94218e-137
4	nsy-1(ag3)	EV	25°C	14.8964	0.112109		2.1133	15	473		0.079371
4	nsy-1(ag3)	cco-1	25°C	18.4847	0.184887	24.0884	-17.7894	19	458	4.11198e-51	3.27469e-47
4	N2	EV	25°C	14.5881	0.106297			15	542
4	N2	daf-2	25°C	23.1168	0.207699	58.4633		24	544	3.05973e-129
4	nsy-1(ag3)	EV	25°C	14.8964	0.112109		2.1133	15	473		0.079371
4	nsy-1(ag3)	daf-2	25°C	20.7021	0.288257	38.9737	-10.4457	20	480	9.64331e-56	5.2916e-12
1	N2	EV	25°C	18.1553	0.201564			17	161
1	N2	tald-1	25°C	20.351	0.218884	12.0941		21	151	3.30149e-11
1	N2 + BD	EV	25°C	20.1707	0.232158		11.1012	21	123		3.28964e-09
1	N2 + BD	tald-1	25°C	21.4533	0.273347	6.35873	5.41664	21	150	0.000621881	0.00179312
1	N2	EV	25°C	18.1553	0.201564			17	161
1	N2	cco-1	25°C	24.0385	0.275847	32.4048		25	156	4.65105e-35
1	N2 + BD	EV	25°C	20.1707	0.232158		11.1012	21	123		3.28964e-09
1	N2 + BD	cco-1	25°C	27.1351	0.328054	34.5273	12.8822	27	148	1.38338e-34	1.30539e-10
1	N2	EV	25°C	18.1553	0.201564			17	161
1	N2	daf-2	25°C	27.7312	0.379599	52.7445		29	93	5.44804e-36
1	N2 + BD	EV	25°C	20.1707	0.232158		11.1012	21	123		3.28964e-09
1	N2 + BD	daf-2	25°C	36.3387	0.534804	80.1556	31.0392	37	124	1.44029e-37	1.50872e-22
3	N2	EV	25°C	17.4754	0.128482			17	366
3	N2	tald-1	25°C	20.1486	0.139116	15.297		20	397	1.67304e-38
3	nhr-49(nr2041)	EV	25°C	11.4516	0.078406		-34.4701	11	310		3.78125e-103
3	nhr-49(nr2041)	tald-1	25°C	12.9369	0.111463	12.9704	-35.7924	13	333	1.01187e-21	3.4684e-108
4	N2	EV	25°C	16.9887	0.0982119			17	532
4	N2	cco-1	25°C	22.5727	0.166592	32.8686		23	344	4.62095e-144
4	nhr-49(nr2041)	EV	25°C	11.1434	0.0665998		-34.4069	11	495		1.80838e-163
4	nhr-49(nr2041)	cco-1	25°C	15.0307	0.1158	34.8837	-33.4121	15	489	5.73508e-118	3.12874e-124
5	N2	EV	25°C	17.2067	0.0944192			17	629
5	N2	daf-2	25°C	26.2394	0.149481	52.4955		27	614	N/A
5	nhr-49(nr2041)	EV	25°C	11.1717	0.0630831		-35.0736	11	565		7.22403e-271
5	nhr-49(nr2041)	daf-2	25°C	19.3379	0.18117	73.0973	-26.3021	18	586	1.89129e-271	6.39823e-176
4	N2	EV	25°C	15.979	0.0945096			16	476
4	N2	tald-1	25°C	19.1538	0.140955	19.8689		18	455	2.22931e-61
4	hlh-30(tm1978)	EV	25°C	12.9176	0.0697814		-19.1586	13	510		5.56142e-114
4	hlh-30(tm1978)	tald-1	25°C	12.8619	0.0972216	-0.431807	-32.8497	13	514	0.676138	2.2514e-167
4	N2	EV	25°C	15.979	0.0945096			16	476
4	N2	cco-1	25°C	24.3398	0.224543	52.3236		25	362	6.64905e-107
4	hlh-30(tm1978)	EV	25°C	12.9176	0.0697814		-19.1586	13	510		5.56142e-114
4	hlh-30(tm1978)	cco-1	25°C	19.1745	0.120584	48.4364	-21.2216	19	533	1.18244e-175	5.86126e-100
1	N2	EV	25°C	15.359	0.200242			14	78
1	N2	daf-2	25°C	28.2568	0.696454	83.9755		29	74	3.19019e-24
1	hlh-30(tm1978)	EV	25°C	12.807	0.174945		-16.6154	14	114		1.2441e-13
1	hlh-30(tm1978)	daf-2	25°C	18.0889	0.695539	41.242	-35.9838	18	45	1.39908e-10	8.94238e-13
3	N2	EV	25°C	15.2962	0.128266			15	341
3	N2	tald-1	25°C	17.8329	0.138002	16.5837		17	353	1.61018e-35
3	fmo-2(ok2147)	EV	25°C	18.0223	0.179275		17.8221	17	314		1.54271e-32
3	fmo-2(ok2147)	tald-1	25°C	17.445	0.159285	-3.20307	-2.17483	17	382	0.00250351	0.041463
5	N2	EV	25°C	15.675	0.105529			16	562
5	N2	cco-1	25°C	23.3257	0.155885	48.8085		23	616	5.2364e-219
5	fmo-2(ok2147)	EV	25°C	18.3143	0.148613		16.7498	19	474		2.0119e-90
5	fmo-2(ok2147)	cco-1	25°C	20.5116	0.190394	11.9976	-12.1093	21	473	1.36593e-16	4.45257e-10
5	N2	EV	25°C	15.6868	0.105672			16	562
5	N2	daf-2	25°C	28.266	0.254647	80.1895		27	515	1.90466e-260
5	fmo-2(ok2147)	EV	25°C	18.3143	0.148613		16.7498	19	474		2.0119e-90
5	fmo-2(ok2147)	daf-2	25°C	28.5921	0.254876	56.1185	1.15352	29	429	6.39556e-112	1.31898e-05
3	N2	EV	25°C	16.479	0.125713			16	453
3	N2	tald-1	25°C	20.5819	0.148193	24.8978		21	421	2.16934e-68
3	peft-3p::fmo-2	EV	25°C	18.2369	0.126241		10.6673	18	439		2.36701e-20
3	peft-3p::fmo-2	tald-1	25°C	19.0989	0.147749	4.7264	-7.20582	19	435	3.34024e-05	1.19975e-12
3	N2	EV	25°C	16.479	0.125713			16	453
3	N2	cco-1	25°C	23.2741	0.23768	41.2348		23	259	5.73458e-77
3	peft-3p::fmo-2	EV	25°C	18.2369	0.126241		10.6673	18	439		2.36701e-20
3	peft-3p::fmo-2	cco-1	25°C	25.5284	0.186847	39.9822	9.68577	26	352	3.3755e-99	4.55802e-14
