# Supplementary material for: Transaldolase inhibition impairs mitochondrial respiration and induces a starvation-like longevity response in Caenorhabditis elegans
Source: PLoS Genet. 2017 Mar 29;13(3):e1006695. doi: 10.1371/journal.pgen.1006695 (PMC5389855; doi:10.1371/journal.pgen.1006695)
Supplement: S2 Table — Forward and reverse primer sequences are listed for each gene set tested. (XLSX) [file pgen.1006695.s012.xlsx]

## Sheet: Sheet1
S2 Table. qRT-PCR primer list
Sequence Name	Gene Name	Forward sequence	Reverse sequence
Y48G9A.10	cpt-3	GTTGGCGAAAATCGTCTCCG	AGGAAGAATTTCCGGCGGTT
K11D12.4	cpt-4	CGCACCTCCACAGCTATCTT	TGAATGCTTCGTCCCTCGTT
F28F8.2	acs-2	TGTGAAGGGTGGTGAGAACG	GCGCAGATGTTCTCTCCGTA
F41C3.3	acs-11	TCCGATCCTTCGAAGCTCCT	GAGCAGCTGTATCGGTCGTT
C55B7.4	acdh-1	GGAATCCGAGCTTCATCCACT	ATCGAAACAACCCTGAGCCA
C17C3.12	acdh-2	TTGATCCGGCGATTGCATTG	CAACTTCCGAAAGTGCGAAGG
R09B5.6	hacd-1	CAATGGCGATTGAGGCTGTG	CGAATAGTGCCGGGTTCTGA
F10D2.9	fat-7	CGCAGCCATTGGACTTTACG	GCTCCAGCTGTGATACCGAA
C05E4.9	icl-1	GAAATCCTTTCGCTCACCGC	GGAAGCGAAGAGCATCTGGT
C32D5.9	lgg-1	ACCATGACCACAATGGGACAA	TTCGTCACTGTAGGCGATGT
T12G3.1	sqst-1	AGAACTGTTCCCATCGGCTG	GTAGGGCTGTTGGACGAAGG
C03B1.12	lmp-1	CAACGGAGTCCGCAACAATC	CGTAACGGGCAGATTGTCCT
F49C12.13	vha-17	CCGCCTTCTGGGCTATCATT	TGAAGGAACACCATGATCCAGA
K08C7.5	fmo-2	TTTCTGGCACCGTTCCAAGT	TGTTCCCAGTGGCTACTTCC
MTCE.11	nd-1/nduo-1	AGCGTCATTTATTGGGAAGAA	AAGCTTGTGCTAATCCCATAA
T04C12.4	act-3	TGCGACATTGATATCCGTAAGG	GGTGGTTCTCCGGAAAGAA
